# Supplementary material for: Lipid Emulsion Inhibits Amlodipine-Induced Nitric Oxide-Mediated Vasodilation in Isolated Rat Aorta
Source: Int J Mol Sci. 2023 May 14;24(10):8741. doi: 10.3390/ijms24108741 (PMC10218685; doi:10.3390/ijms24108741)
Supplement: Supplementary file 1 [file ijms-24-08741-s001.zip]

Archive with 1 entries (1 files):
- ijms-2377133-supplementary.pptx
